# Supplementary material for: Golgi compartments enable controlled biomolecular assembly using promiscuous enzymes
Source: eLife. 2020 Jun 29;9:e49573. doi: 10.7554/eLife.49573 (PMC7360365; doi:10.7554/eLife.49573)
Supplement: Source code 1. [file elife-49573-code1.m.zip]

Archive with 1 entries (1 files):
- sourcecode_Fig2B.m
